# Supplementary material for: Aging triggers an upregulation of a multitude of cytokines in the male and especially the female rodent hippocampus but more discrete changes in other brain regions
Source: J Neuroinflammation. 2021 Sep 22;18:219. doi: 10.1186/s12974-021-02252-6 (PMC8459490; doi:10.1186/s12974-021-02252-6)
Supplement: Supplementary file 2 — Additional file 2: Table S1. Cytokine expression detected in young adult, middle-aged and old ventral hippocampus (n= 8/group) when using 0.275 mg total protein in the Biorad Bioplex assay. [file 12974_2021_2252_MOESM2_ESM.xlsx]

## Sheet: Table S1
Table S1. Cytokine expression detected in young adult, middle-aged and old ventral hippocampus (n= 8/group) when using 0.275 mg total protein in the Biorad Bioplex assay.
Cytokine	Young	Middle Aged	Old	ANOVA	FDR-P value
IL-1α	ND	ND	ND
IL-1β	ND	ND	ND
IL-2	1.0 ±0.09	0.812 ±0.19	0.740 ±0.12	F(2,21)=0.912	0.995
IL-3	1.0 ±0.14	1.575 ±0.35	1.822 ±0.35	F(2,21)=2.024	0.471
IL-4	ND	ND	ND
IL-5	ND	ND	ND
IL-6	1.0 ±0.42	3.291 ± 1.11	7.377 ±1.52	fails equal variance; H(2)=11.89	0.013
IL-9	ND	ND	ND
IL-10	1.0 ±0.17	1.397 ±0.38	2.317 ±0.45	F(2,21)=3.64	0.164625
IL-12p40	1.0 ±0.11	1.626 ±0.32	2.772 ±0.46	fails normality; H(2)=12.007	0.01875
IL-12p70	1.0 ±0.31	2.293 ±0.48	5.137 ±2.38	F(2,21)=12.986	0.00315
IL-13	1.0 ±0.09	1.165 ±0.09	1.05 ±0.08	F(2,21)=0.963	0.995
IL-17	1.0 ±0.13	0.892 ±0.17	0.892 ±0.09	F(2,21)=0.208	1
eotaxin	1.0 ±0.32	1.323 ±0.56	1.14 ±0.30	failed normaliy; H(2)=0.560	1
G-CSF	ND	ND	ND
GM-CSF	1.0 ±0.30	1.197 ±0.33	0.847 ±0.24	F(2,21)=0.360	1
IFNγ	1.0 ±0.10	1.125 ±0.20	1.032 ±0.01	F(2,21)=0.197	1
KC	1.0 ±0.41	1.311 ±0.53	0.904 ±0.32	failed normaliy; H(2)=0.097	1
MCP-1	ND	ND	ND
MIP-1a	1.0 ±0.31	1.216 ±0.45	10.778 ±10.24	fails normality; H(2)=0.629	1
MIP-1b	1.0 ±0.27	2.126 ±1.33	1.052 ±0.27	fails normality; H(2)=0.062	1
Rantes	ND	ND	ND
TNF-α	1.0 ±0.09	1.011 ±0.16	1.163 ±0.14	F(2,21)=0.477	1
Data normalized as fold change of young and shown as mean ±SEM. ND, not detected; FDR, corrected for multiple comparisons using false detection rate.
