# Supplementary material for: Aging triggers an upregulation of a multitude of cytokines in the male and especially the female rodent hippocampus but more discrete changes in other brain regions
Source: J Neuroinflammation. 2021 Sep 22;18:219. doi: 10.1186/s12974-021-02252-6 (PMC8459490; doi:10.1186/s12974-021-02252-6)
Supplement: Supplementary file 3 — Additional file 3: TableS2. Correlational analyses of Bioplex data shown in Figure 1 reveals cytokines are largely uncorrelated in ventral hippocampus of young mice (shown right; significant FDR-P values bolded) but approximately half of these cytokines become highly correlated with each other in old mice (shown left; gray highlighting indicates correlations that are significant in both old and young mice). [file 12974_2021_2252_MOESM3_ESM.xlsx]

## Sheet: Table S2
TableS2. Correlational analyses of bioplex data shown in Figure 1 reveals cytokines are largely uncorrelated in ventral hippocampus of young mice (shown right; significant FDR-P values bolded) but approximately half of these cytokines become highly correlated with each other in old mice (shown left; gray highlighting indicates correlations that are significant in both old and young mice).
	old	IL1b	IL2	IL3	IL4	IL6	IL9	IL10	IL12p40	IL12p70	IL13	IL17	eotaxin	G-CSF	GM-CSF	IFNg	KC	MCP1	MIP1a	MIP1b	Rantes	TNFa	young	IL1b	IL2	IL3	IL4	IL6	IL9	IL10	IL12p40	IL12p70	IL13	IL17	eotaxin	G-CSF	GM-CSF	IFNg	KC	MCP1	MIP1a	MIP1b	Rantes	TNFa
IL1a	r=	0.928571	0.857143	0.964286	0.5	0.892857	0.714286	0.785714	0.928571	0.785714	0.928571	0.928571	0.535714	0.600099	-0.178571	0.535714	0.964286	0.954994	0.5	0.964286	0.964286	0.785714	r=	0.810844	0.357143	-0.857143	-0.306319	0.785714	0.75	0.684712	0.43245	0.180187	0.464286	0.678571	0.214286	0.738769	-0.162169	0.178571	0.678571	-0.370625	-0.285714	0.75	-0.0741249	0.738769
	raw P=	2e-07	0.00609406	<0.001	0.216636	<0.001	0.0544579	0.0251445	<0.001	0.0251445	<0.001	<0.001	0.181456	0.120936	0.660238	0.181456	<0.001	<0.001	0.216636	<0.001	<0.001	0.0251445	raw P=	0.014453	0.388363	0.00609406	0.43833	0.0251445	0.0384084	0.0734734	0.29654	0.660238	0.25503	0.0734734	0.601931	0.0384084	0.660238	0.660238	0.0734734	0.388363	0.490733	0.0384084	0.842888	0.0384084
	FDR-P=	<0.001	0.025138	<0.001	0.30514	<0.001	0.122134	0.0717084	<0.001	0.0717084	<0.001	<0.001	0.272184	0.203914	0.702834	0.272184	<0.001	<0.001	0.30514	<0.001	<0.001	0.0717084	FDR-P=	0.27822	0.706393	0.140773	0.733726	0.341669	0.403288	0.547495	0.685007	0.876523	0.640347	0.547495	0.853043	0.403288	0.876523	0.876523	0.547495	0.706393	0.776434	0.403288	0.949791	0.403288
IL1b	r=		0.785714	0.964286	0.714286	0.821429	0.714286	0.857143	1	0.678571	1	1	0.535714	0.654654	-0.214286	0.392857	0.964286	0.936975	0.5	0.964286	0.964286	0.857143	r=		0.468487	-0.630656	-0.381818	0.954994	0.594619	0.654545	0.690909	0.236364	0.342356	0.468487	0.504525	0.963636	0.0363636	0.648675	0.936975	-0.579667	-0.2883	0.594619	0.205688	0.681818
	raw P=		0.0251445	<0.001	0.0544579	0.014453	0.0544579	0.00609406	<0.001	0.0734734	<0.001	<0.001	0.181456	0.0955985	0.601931	0.341038	<0.001	<0.001	0.216636	<0.001	<0.001	0.00609406	raw P=		0.25503	0.0955985	0.341038	<0.001	0.120936	0.0955985	0.0734734	0.545346	0.388363	0.25503	0.216636	<0.001	0.905465	0.0955985	<0.001	0.149549	0.490733	0.120936	0.601931	0.0734734
	FDR-P=		0.0717084	<0.001	0.122134	0.0445152	0.122134	0.025138	<0.001	0.146313	<0.001	<0.001	0.272184	0.179539	0.658986	0.432856	<0.001	<0.001	0.30514	<0.001	<0.001	0.025138	FDR-P=		0.640347	0.525792	0.71618	<0.001	0.537235	0.525792	0.547495	0.807532	0.706393	0.640347	0.595749	<0.001	0.972848	0.525792	<0.001	0.595618	0.776434	0.537235	0.853043	0.547495
IL2	r=			0.75	0.571429	0.678571	0.928571	0.642857	0.785714	0.571429	0.785714	0.785714	0.607143	0.818317	-0.107143	0.464286	0.75	0.702731	0.857143	0.892857	0.892857	0.428571	r=			0.0714286	-0.14415	0.571429	0.785714	0.198206	0.0180187	0.936975	0.214286	0.75	-0.285714	0.504525	-0.108112	0.321429	0.321429	-0.259437	0.321429	0.785714	0.555937	0.180187
	raw P=			0.0384084	0.149549	0.073473	<0.001	0.0955985	0.0251445	0.149549	0.0251445	0.0251445	0.120936	0.014453	0.78098	0.25503	0.0384084	0.0544579	0.00609406	<0.001	<0.001	0.29654	raw P=			0.842888	0.720008	0.149549	0.0251445	0.601931	0.905465	2e-07	0.601931	0.0384084	0.490733	0.216636	0.78098	0.43833	0.43833	0.545346	0.43833	0.0251445	0.149549	0.660238
	FDR-P=			0.0974982	0.236615	0.146313	<0.001	0.179539	0.0717084	0.236615	0.0717084	0.0717084	0.203914	0.0445152	0.808997	0.340531	0.0974982	0.122134	0.025138	<0.001	<0.001	0.340531	FDR-P=			0.949791	0.870795	0.595618	0.341669	0.853043	0.972848	<0.001	0.853043	0.403288	0.776434	0.595749	0.911143	0.733726	0.733726	0.807532	0.733726	0.341669	0.595618	0.876523
IL3	r=				0.571429	0.857143	0.642857	0.892857	0.964286	0.75	0.964286	0.964286	0.464286	0.600099	-0.142857	0.5	1	0.991031	0.392857	0.928571	0.928571	0.892857	r=				0.0900937	-0.571429	-0.464286	-0.396412	-0.2883	0.252262	-0.535714	-0.392857	-0.285714	-0.558581	0.234244	-0.0357143	-0.535714	0.518875	0.214286	-0.464286	0.44475	-0.558581
	raw P=				0.149549	0.00609406	0.0955985	<0.001	<0.001	0.0384084	<0.001	<0.001	0.25503	0.120936	0.720008	0.216636	<0.001	<0.001	0.341038	<0.001	<0.001	<0.001	raw P=				0.78098	0.149549	0.25503	0.341038	0.490733	0.545346	0.181456	0.341038	0.490733	0.149549	0.545346	0.905465	0.181456	0.181456	0.601931	0.25503	0.29654	0.149549
	FDR-P=				0.236615	0.025138	0.179539	<0.001	<0.001	0.0974982	<0.001	<0.001	0.340531	0.203914	0.75946	0.30514	<0.001	<0.001	0.432856	<0.001	<0.001	<0.001	FDR-P=				0.911143	0.595618	0.640347	0.71618	0.776434	0.807532	0.590371	0.71618	0.776434	0.595618	0.807532	0.972848	0.590371	0.590371	0.853043	0.640347	0.685007	0.595618
IL4	r=					0.214286	0.714286	0.642857	0.714286	0	0.714286	0.714286	0.678571	0.654654	0.107143	0.357143	0.571429	0.540562	0.571429	0.642857	0.642857	0.392857	r=					-0.14415	-0.2883	-0.736364	-0.436364	0.00909091	-0.414431	-0.198206	0.0180187	-0.163636	0.354545	-0.630656	-0.5766	-0.130893	0.792825	-0.2883	-0.52357	-0.2
	raw P=					0.601931	0.0544579	0.0955985	0.0544579	0.968444	0.0544579	0.0544579	0.0734734	0.0955985	0.78098	0.388363	0.149549	0.181456	0.149549	0.0955985	0.0955985	0.341038	raw P=					0.720008	0.490733	0.0384084	0.29654	0.968444	0.29654	0.601931	0.905465	0.660238	0.388363	0.0955985	0.149549	0.720008	0.0251445	0.490733	0.181456	0.601931
	FDR-P=					0.658986	0.122134	0.179539	0.122134	0.968444	0.122134	0.122134	0.146313	0.179539	0.808997	0.467249	0.236615	0.272184	0.236615	0.179539	0.179539	0.432856	FDR-P=					0.870795	0.776434	0.403288	0.685007	0.981187	0.685007	0.853043	0.972848	0.876523	0.706393	0.525792	0.595618	0.870795	0.341669	0.776434	0.590371	0.853043
IL6	r=						0.428571	0.607143	0.821429	0.964286	0.821429	0.821429	0.321429	0.381881	-0.357143	0.285714	0.857143	0.846881	0.321429	0.857143	0.857143	0.821429	r=						0.607143	0.540562	0.630656	0.378394	0.178571	0.5	0.5	0.991031	0.198206	0.5	0.821429	-0.555937	-0.0714286	0.607143	0.185312	0.684712
	raw P=						0.29654	0.120936	0.014453	<0.001	0.014453	0.014453	0.43833	0.341038	0.388363	0.490733	0.00609406	0.00609406	0.43833	0.00609406	0.00609406	0.014453	raw P=						0.120936	0.181456	0.0955985	0.341038	0.660238	0.216636	0.216636	2e-07	0.601931	0.216636	0.014453	0.149549	0.842888	0.120936	0.660238	0.0734734
	FDR-P=						0.340531	0.203914	0.0445152	<0.001	0.0445152	0.0445152	0.516603	0.432856	0.467249	0.550288	0.025138	0.025138	0.516603	0.025138	0.025138	0.0445152	FDR-P=						0.537235	0.590371	0.525792	0.71618	0.876523	0.595749	0.595749	<0.001	0.853043	0.595749	0.27822	0.595618	0.949791	0.537235	0.876523	0.547495
IL9	r=							0.642857	0.714286	0.285714	0.714286	0.714286	0.535714	0.872872	-0.107143	0.357143	0.642857	0.5766	0.857143	0.785714	0.785714	0.321429	r=							0.378394	-0.0360375	0.666694	0.642857	0.964286	-0.357143	0.522544	-0.486506	0.178571	0.428571	-0.407687	0.107143	1	0.185312	0.378394
	raw P=							0.0955985	0.0544579	0.490733	0.0544579	0.0544579	0.181456	0.00609406	0.78098	0.388363	0.0955985	0.149549	0.00609406	0.0251445	0.0251445	0.43833	raw P=							0.341038	0.905465	0.0734734	0.0955985	<0.001	0.388363	0.181456	0.216636	0.660238	0.29654	0.341038	0.78098	<0.001	0.660238	0.341038
	FDR-P=							0.179539	0.122134	0.550288	0.122134	0.122134	0.272184	0.025138	0.808997	0.467249	0.179539	0.236615	0.025138	0.0717084	0.0717084	0.516603	FDR-P=							0.71618	0.972848	0.547495	0.525792	<0.001	0.706393	0.590371	0.595749	0.876523	0.685007	0.71618	0.911143	<0.001	0.876523	0.71618
IL10	r=								0.857143	0.535714	0.857143	0.857143	0.321429	0.763763	0.0714286	0.464286	0.892857	0.8649	0.428571	0.75	0.75	0.785714	r=								0.736364	0.0818182	0.0900937	0.324337	0.378394	0.527273	0.0727273	0.396412	0.684712	0.16829	-0.810844	0.378394	0.299183	0.745455
	raw P=								0.00609406	0.181456	0.00609406	0.00609406	0.43833	0.0384084	0.842888	0.25503	<0.001	0.00609406	0.29654	0.0384084	0.0384084	0.0251445	raw P=								0.0384084	0.842888	0.78098	0.43833	0.341038	0.181456	0.842888	0.341038	0.0734734	0.660238	0.014453	0.341038	0.490733	0.0384084
	FDR-P=								0.025138	0.272184	0.025138	0.025138	0.516603	0.0974982	0.853979	0.340531	<0.001	0.025138	0.340531	0.0974982	0.0974982	0.0717084	FDR-P=								0.403288	0.949791	0.911143	0.733726	0.71618	0.590371	0.949791	0.71618	0.547495	0.876523	0.27822	0.71618	0.776434	0.403288
IL12p40	r=									0.678571	1	1	0.535714	0.654654	-0.214286	0.392857	0.964286	0.936975	0.5	0.964286	0.964286	0.857143	r=									-0.172727	-0.234244	-0.180187	0.828862	0.690909	0.554545	0.612637	0.792825	0	-0.630656	-0.0360375	0.373979	0.545455
	raw P=									0.0734734	<0.001	<0.001	0.181456	0.0955985	0.601931	0.341038	<0.001	<0.001	0.216636	<0.001	<0.001	0.00609406	raw P=									0.660238	0.545346	0.660238	0.014453	0.0734734	0.149549	0.120936	0.0251445	0.968444	0.0955985	0.905465	0.388363	0.181456
	FDR-P=									0.146313	<0.001	<0.001	0.272184	0.179539	0.658986	0.432856	<0.001	<0.001	0.30514	<0.001	<0.001	0.025138	FDR-P=									0.876523	0.807532	0.876523	0.27822	0.547495	0.595618	0.537235	0.341669	0.981187	0.525792	0.972848	0.706393	0.590371
IL12p70	r=										0.678571	0.678571	0.142857	0.327327	-0.321429	0.214286	0.75	0.738769	0.25	0.714286	0.714286	0.75	r=										0.0360375	0.72075	-0.378394	0.290909	-0.0818182	0.072075	0.0360375	-0.0934947	0.396412	0.666694	0.411377	0.181818
	raw P=										0.0734734	0.0734734	0.720008	0.43833	0.43833	0.601931	0.0384084	0.0384084	0.545346	0.0544579	0.0544579	0.0384084	raw P=										0.905465	0.0544579	0.341038	0.490733	0.842888	0.842888	0.905465	0.78098	0.341038	0.0734734	0.29654	0.660238
	FDR-P=										0.146313	0.146313	0.75946	0.516603	0.516603	0.658986	0.0974982	0.0974982	0.605649	0.122134	0.122134	0.0974982	FDR-P=										0.905465	0.0544579	0.341038	0.490733	0.842888	0.842888	0.905465	0.78098	0.341038	0.0734734	0.29654	0.660238
IL13	r=											1	0.535714	0.654654	-0.214286	0.392857	0.964286	0.936975	0.5	0.964286	0.964286	0.857143	r=											0.571429	-0.428571	0.162169	-0.882919	0.285714	0.357143	-0.592999	-0.0357143	0.642857	-0.0741249	-0.0360375
	raw P=											<0.001	0.181456	0.0955985	0.601931	0.341038	<0.001	<0.001	0.216636	<0.001	<0.001	0.00609406	raw P=											0.149549	0.29654	0.660238	<0.001	0.490733	0.388363	0.120936	0.905465	0.0955985	0.842888	0.905465
	FDR-P=											<0.001	0.272184	0.179539	0.658986	0.432856	<0.001	<0.001	0.30514	<0.001	<0.001	0.025138	FDR-P=											0.595618	0.685007	0.876523	<0.001	0.776434	0.706393	0.537235	0.972848	0.525792	0.949791	0.972848
IL17	r=												0.535714	0.654654	-0.214286	0.392857	0.964286	0.936975	0.5	0.964286	0.964286	0.857143	r=												-0.428571	0.396412	-0.522544	0	0.25	-0.333562	0.142857	0.964286	0.0370625	0.43245
	raw P=												0.181456	0.0955985	0.601931	0.341038	<0.001	<0.001	0.216636	<0.001	<0.001	0.00609406	raw P=												0.29654	0.341038	0.181456	0.968444	0.545346	0.43833	0.720008	<0.001	0.905465	0.29654
	FDR-P=												0.272184	0.179539	0.658986	0.432856	<0.001	<0.001	0.30514	<0.001	<0.001	0.025138	FDR-P=												0.685007	0.71618	0.590371	0.981187	0.807532	0.733726	0.870795	<0.001	0.972848	0.685007
eotaxin	r=													0.381881	0.392857	0.75	0.464286	0.504525	0.571429	0.607143	0.607143	0.142857	r=													0.5766	0.684712	0.357143	0.535714	-0.14825	-0.392857	-0.357143	-0.0741249	0.522544
	raw P=													0.341038	0.341038	0.0384084	0.25503	0.216636	0.149549	0.120936	0.120936	0.720008	raw P=													0.149549	0.0734734	0.388363	0.181456	0.720008	0.341038	0.388363	0.842888	0.181456
	FDR-P=													0.432856	0.432856	0.0974982	0.340531	0.30514	0.236615	0.203914	0.203914	0.75946	FDR-P=													0.595618	0.547495	0.706393	0.590371	0.870795	0.71618	0.706393	0.949791	0.590371
G-CSF	r=														0.109109	0.327327	0.600099	0.522958	0.872872	0.654654	0.654654	0.327327	r=														0.236364	0.5766	0.8649	-0.579667	-0.108112	0.522544	0.205688	0.645455
	raw P=														0.78098	0.43833	0.120936	0.181456	0.00609406	0.0955985	0.0955985	0.43833	raw P=														0.545346	0.149549	0.00609406	0.149549	0.78098	0.181456	0.601931	0.0955985
	FDR-P=														0.808997	0.516603	0.203914	0.272184	0.025138	0.179539	0.179539	0.516603	FDR-P=														0.807532	0.595618	0.140773	0.595618	0.911143	0.590371	0.853043	0.525792
GM-CSF	r=															0.678571	-0.142857	-0.072075	0.107143	-0.25	-0.25	-0.357143	r=															-0.0180187	0.0360375	0.336581	0	-0.486506	0.186989	0.163636
	raw P=															0.0734734	0.720008	0.842888	0.78098	0.545346	0.545346	0.388363	raw P=															0.905465	0.905465	0.43833	0.968444	0.216636	0.660238	0.660238
	FDR-P=															0.146313	0.75946	0.853979	0.808997	0.605649	0.605649	0.467249	FDR-P=															0.972848	0.972848	0.733726	0.981187	0.595749	0.876523	0.876523
IFNg	r=																0.5	0.5766	0.321429	0.428571	0.428571	0.178571	r=																0.821429	-0.407687	-0.357143	0.178571	0.630062	0.072075
	raw P=																0.216636	0.149549	0.43833	0.29654	0.29654	0.660238	raw P=																0.014453	0.341038	0.388363	0.660238	0.0955985	0.842888
	FDR-P=																0.30514	0.236615	0.516603	0.340531	0.340531	0.702834	FDR-P=																0.27822	0.71618	0.706393	0.876523	0.525792	0.949791
KC	r=																	0.991031	0.392857	0.928571	0.928571	0.892857	r=																	-0.481812	-0.464286	0.428571	0.370625	0.504525
	raw P=																	<0.001	0.341038	<0.001	<0.001	<0.001	raw P=																	0.25503	0.25503	0.29654	0.388363	0.216636
	FDR-P=																	<0.001	0.432856	<0.001	<0.001	<0.001	FDR-P=																	0.640347	0.640347	0.685007	0.706393	0.595749
MCP1	r=																		0.324337	0.900937	0.900937	0.882919	r=																		-0.333562	-0.407687	0.230769	-0.130893
	raw P=																		0.43833	<0.001	<0.001	<0.001	raw P=																		0.43833	0.341038	0.601931	0.720008
	FDR-P=																		0.516603	<0.001	<0.001	<0.001	FDR-P=																		0.733726	0.71618	0.853043	0.870795
MIP1a	r=																			0.607143	0.607143	0.0357143	r=																			0.107143	-0.14825	-0.450469
	raw P=																			0.120936	0.120936	0.905465	raw P=																			0.78098	0.720008	0.25503
	FDR-P=																			0.203914	0.203914	0.909402	FDR-P=																			0.911143	0.870795	0.640347
MIP1b	r=																				1	0.75	r=																				1	0.75
	raw P=																				<0.001	0.0384084	raw P=																				0.185312	0.378394
	FDR-P=																				<0.001	0.0974982	FDR-P=																				0.660238	0.341038
Rantes	r=																					0.75	r=																					-0.224387
	raw P=																					0.0384084	raw P=																					0.601931
	FDR-P=																					0.0974982	FDR-P=																					0.601931
