# Supplementary material for: Aging triggers an upregulation of a multitude of cytokines in the male and especially the female rodent hippocampus but more discrete changes in other brain regions
Source: J Neuroinflammation. 2021 Sep 22;18:219. doi: 10.1186/s12974-021-02252-6 (PMC8459490; doi:10.1186/s12974-021-02252-6)
Supplement: Supplementary file 4 — Additional file 4: Table S3. A chart of results from correlational analyses shown in Table S2 (significant r, 1; non-significant r. 0) reveals a module of 11 highly intercorrelated cytokines (highlighted in yellow; red text indicates rare failures in module members correlating with each other). [file 12974_2021_2252_MOESM4_ESM.xlsx]

## Sheet: Table S3
Table S3. A chart of results from correlational analyses shown in Table S2 (significant r, 1; non-significant r. 0) reveals a module of 11 highly intercorrelated cytokines (highlighted in yellow; red text indicates rare failures in module members correlating wiht each other).
	IL1a	IL1b	IL2	IL3	IL4	IL6	IL9	IL10	IL12p40	IL12p70	IL13	IL17	eotaxin	G-CSF	GM-CSF	IFNg	KC	MCP1	MIP1a	MIP1b	Rantes	TNFa	total # significant r
IL1a		1	1	1	0	1	0	0	1	0	1	1	0	0	0	0	1	1	0	1	1	0	11
IL1b	1		0	1	0	1	0	1	1	0	1	1	0	0	0	0	1	1	0	1	1	1	12
IL2	1	0		0	0	0	1	0	0	0	0	0	0	1	0	0	0	0	1	1	1	0	6
IL3	1	1	0		0	1	0	1	1	0	1	1	0	0	0	0	1	1	0	1	1	1	12
IL4	0	0	0	0		0	0	0	0	0	0	0	0	0	0	0	0	0	0	0	0	0	0
IL6	1	1	0	1	0		0	0	1	1	1	1	0	0	0	0	1	1	0	1	1	1	12
IL9	0	0	1	0	0	0		0	0	0	0	0	0	1	0	0	0	0	1	0	0	0	3
IL10	0	1	0	1	0	0	0		1	0	1	1	0	0	0	0	1	1	0	0	0	0	7
IL12p40	1	1	0	1	0	1	0	1		0	1	1	0	0	0	0	1	1	0	1	1	1	12
IL12p70	0	0	0	0	0	1	0	0	0		0	0	0	0	0	0	0	0	0	0	0	0	1
IL13	1	1	0	1	0	1	0	1	1	0		1	0	0	0	0	1	1	0	1	1	1	12
IL17	1	1	0	1	0	1	0	1	1	0	1		0	0	0	0	1	1	0	1	1	1	12
eotaxin	0	0	0	0	0	0	0	0	0	0	0	0		0	0	0	0	0	0	0	0	0	0
G-CSF	0	0	1	0	0	0	1	0	0	0	0	0	0		0	0	0	0	1	0	0	0	3
GM-CSF	0	0	0	0	0	0	0	0	0	0	0	0	0	0		0	0	0	0	0	0	0	0
IFNg	0	0	0	0	0	0	0	0	0	0	0	0	0	0	0		0	0	0	0	0	0	0
KC	1	1	0	1	0	1	0	1	1	0	1	1	0	0	0	0		1	0	1	1	1	12
MCP1	1	1	0	1	0	1	0	1	1	0	1	1	0	0	0	0	1		0	1	1	1	12
MIP1a	0	0	1	0	0	0	1	0	0	0	0	0	0	1	0	0	0	0		0	0	0	3
MIP1b	1	1	1	1	0	1	0	0	1	0	1	1	0	0	0	0	1	1	0		1	0	11
Rantes	1	1	1	1	0	1	0	0	1	0	1	1	0	0	0	0	1	1	0	1		0	11
TNFa	0	1	0	1	0	1	0	0	1	0	1	1	0	0	0	0	1	1	0	0	0		8
